# Supplementary material for: Novel Neuroprotective Potential of Bunchosia armeniaca (Cav.) DC against Lipopolysaccharide Induced Alzheimer’s Disease in Mice
Source: Plants (Basel). 2022 Jul 7;11(14):1792. doi: 10.3390/plants11141792 (PMC9322164; doi:10.3390/plants11141792)
Supplement: Supplementary file 1 [file plants-11-01792-s001.zip]

Archive with 1 entries (1 files):
- plants-1763707-supplementary.pdf
